# Supplementary material for: deepNGS navigator: exploring antibody NGS datasets using deep contrastive learning
Source: Bioinformatics. 2025 Aug 11;41(9):btaf414. doi: 10.1093/bioinformatics/btaf414 (PMC12448221; doi:10.1093/bioinformatics/btaf414)
Supplement: btaf414_Supplementary_Data [file btaf414_supplementary_data.zip]

Archive with 3 entries (3 files):
- FigS1.png
- FigS2.png
- deepNGS_Navigator_biorxiv_NAR_supplimentary.pdf
